# Supplementary material for: Microstructure and Physicochemical Properties of Light Ice Cream: Effects of Extruded Microparticulated Whey Proteins and Process Design
Source: Foods. 2021 Jun 21;10(6):1433. doi: 10.3390/foods10061433 (PMC8234353; doi:10.3390/foods10061433)
Supplement: Supplementary file 1 [file foods-10-01433-s001.zip]

Archive with 3 entries (3 files):
- Fig. S1 Microstructure 250x.pdf
- Fig. S2 Microstructure 1000x.pdf
- Table S1 Correlation Table.pdf
